# Supplementary material for: Extended Use of Central Veno-Arterial Extracorporeal Membrane Oxygenation in Lung Transplantation for Patients with Pulmonary Arterial Hypertension
Source: Eur J Cardiothorac Surg. 2025 Aug 4;67(8):ezaf256. doi: 10.1093/ejcts/ezaf256 (PMC12451691; doi:10.1093/ejcts/ezaf256)
Supplement: ezaf256_Supplementary_Data [file ezaf256_Supplementary_Data.zip]

Archive with 1 entries (1 files):
- STROBE_checklist_cohort MK.docx
